# Supplementary material for: Predictive Biomarkers for Checkpoint Inhibitor Immune-Related Adverse Events
Source: Cancers (Basel). 2023 Mar 6;15(5):1629. doi: 10.3390/cancers15051629 (PMC10000735; doi:10.3390/cancers15051629)
Supplement: Supplementary file 1 [file cancers-15-01629-s001.zip]

Archive with 1 entries (1 files):
- cancers-2220161-supplementary.pdf
